# Supplementary material for: Cardiac magnetic resonance identifies raised left ventricular filling pressure: prognostic implications
Source: Eur Heart J. 2022 May 4;43(26):2511–22. doi: 10.1093/eurheartj/ehac207 (PMC9259376; doi:10.1093/eurheartj/ehac207)
Supplement: ehac207_Supplementary_Data [file ehac207_supplementary_data.zip]

Archive with 2 entries (2 files):
- Supplementary Online Document.docx
- Supplementary tables.docx
